# Supplementary material for: The first sexual associations in the genus Darditilla Casal, 1965 (Hymenoptera, Mutillidae)
Source: Zookeys. 2014 Nov 13;(454):41–68. doi: 10.3897/zookeys.454.8558 (PMC4258739; doi:10.3897/zookeys.454.8558)
Supplement: XML Treatment for Darditilla [file zookeys.454.8558-treatment1.xml]

<!DOCTYPE tp:taxon-treatment
  PUBLIC "-//TaxonX//DTD Taxonomic Treatment Publishing DTD v0 20100105//EN" "tax-treatment-NSO.dtd">
<tp:taxon-treatment xmlns:tp="http://www.plazi.org/taxpub"><tp:treatment-meta><kwd-group><label>Taxon classification</label><kwd><named-content content-type="kingdom">Animalia</named-content></kwd><kwd><named-content content-type="order">Hymenoptera</named-content></kwd><kwd><named-content content-type="family">Mutillidae</named-content></kwd></kwd-group><mixed-citation publication-type="journal"><person-group><name><surname>Luz</surname><given-names>David R.</given-names></name><name><surname>Williams</surname><given-names>Kevin A.</given-names></name></person-group><article-title>The first sexual associations in the genus <italic><tp:taxon-name><tp:taxon-name-part taxon-name-part-type="genus">Darditilla</tp:taxon-name-part></tp:taxon-name></italic> Casal, 1965 (<tp:taxon-name><tp:taxon-name-part taxon-name-part-type="order">Hymenoptera</tp:taxon-name-part></tp:taxon-name>, <tp:taxon-name><tp:taxon-name-part taxon-name-part-type="family">Mutillidae</tp:taxon-name-part></tp:taxon-name>)</article-title><source>Zookeys</source><day>13</day><month>11</month><year>2014</year><volume>2014</volume><issue>454</issue><fpage>41</fpage><lpage>68</lpage><pub-id pub-id-type="doi">10.3897/zookeys.454.8558</pub-id></mixed-citation></tp:treatment-meta><tp:nomenclature><tp:taxon-name>
                        <tp:taxon-name-part taxon-name-part-type="genus">Darditilla</tp:taxon-name-part>
                    </tp:taxon-name><tp:taxon-authority>Casal, 1965</tp:taxon-authority><tp:nomenclature-citation-list><tp:nomenclature-citation><tp:taxon-name><tp:taxon-name-part taxon-name-part-type="genus">Darditilla</tp:taxon-name-part></tp:taxon-name><comment> Casal, 1965. Eos, Madrid 41: 9–18.</comment></tp:nomenclature-citation></tp:nomenclature-citation-list></tp:nomenclature><tp:treatment-sec sec-type="Type species"><title>Type species.</title><p><italic><tp:taxon-name><tp:taxon-name-part taxon-name-part-type="genus">Darditilla</tp:taxon-name-part> <tp:taxon-name-part taxon-name-part-type="species">botija</tp:taxon-name-part></tp:taxon-name></italic> Casal, 1965, by original designation.</p></tp:treatment-sec><tp:treatment-sec sec-type="Diagnosis"><title>Diagnosis.</title><p><bold>Male.</bold> Males of <italic><tp:taxon-name><tp:taxon-name-part taxon-name-part-type="genus">Darditilla</tp:taxon-name-part></tp:taxon-name></italic> can be separated from other South American mutillid genera by the apical row of parallel bristles on T2–4 or T2–5 (e.g. Fig. <xref ref-type="fig" rid="F1">1E</xref>) and by the ventral margin of the clypeus that is preceded by a transverse furrow (e.g. Figs <xref ref-type="fig" rid="F3">3D</xref>, <xref ref-type="fig" rid="F7">7D</xref>) and is sometimes expanded into a broad fig-like structure over the mandibles (Fig. <xref ref-type="fig" rid="F1">1D</xref>). Additionally, <italic><tp:taxon-name><tp:taxon-name-part taxon-name-part-type="genus">Darditilla</tp:taxon-name-part></tp:taxon-name></italic> males have the scape bicarinate with a relatively flat or concave anterior surface between the carinae (although the dorsal carina is often obscure or obliterated); the axillae unarmed posteriorly; T1 broadly rounded into T2; the paramere downcurved apically; and the cuspis short and pad-like (e.g. Fig. <xref ref-type="fig" rid="F9">12</xref>).</p><fig id="F1" position="float" orientation="portrait"><label>Figure 1.</label><caption><p><italic><tp:taxon-name><tp:taxon-name-part taxon-name-part-type="genus">Darditilla</tp:taxon-name-part> <tp:taxon-name-part taxon-name-part-type="species">amabilis</tp:taxon-name-part></tp:taxon-name></italic> (Gerstaecker), male: <bold>A</bold> habitus, dorsal view <bold>B</bold> habitus, lateral view <bold>C</bold> head, dorsal view <bold>D</bold> head, anterior view <bold>E</bold> metasoma, dorsal view <bold>F</bold> T5, T6 and pydigium, dorsal view. Scale bars: 1 mm.</p></caption><graphic xmlns:xlink="http://www.w3.org/1999/xlink" xlink:href="zookeys-454-041-g001.jpg" position="float" orientation="portrait" xlink:type="simple" id="oo_33878.jpg"/></fig><p><bold>Female.</bold> Females of <italic><tp:taxon-name><tp:taxon-name-part taxon-name-part-type="genus">Darditilla</tp:taxon-name-part></tp:taxon-name></italic> are most readily recognized by their granulate pygidium (e.g. Fig. <xref ref-type="fig" rid="F6">6E</xref>) and also have a unique combination of characters, wherein the clypeus is bidentate with the teeth slightly farther apart than the antennal tubercles (e.g. Fig. <xref ref-type="fig" rid="F8">8C</xref>); the mandible is acuminate apically and has its largest tooth situated in the basal half of the internal margin; the mesosoma is constricted anterior to the propodeal spiracles, lacks a scutellar scale, lacks a sharp dorsal tubercle directly anterior to the propodeal spiracle, and has the lateral mesonotal teeth small (e.g. Fig. <xref ref-type="fig" rid="F6">6A</xref>); T1 is broadly rounded into T2; and the metasomal setae are simple.</p></tp:treatment-sec><tp:treatment-sec sec-type="Species included"><title>Species included.</title><p>There are 36 species in <italic><tp:taxon-name><tp:taxon-name-part taxon-name-part-type="genus">Darditilla</tp:taxon-name-part></tp:taxon-name></italic> (<xref ref-type="bibr" rid="B14">Nonveiller 1990</xref>, <xref ref-type="bibr" rid="B16">Quintero and Cambra 2001</xref>).</p></tp:treatment-sec><tp:treatment-sec sec-type="Distribution"><title>Distribution.</title><p><italic><tp:taxon-name><tp:taxon-name-part taxon-name-part-type="genus">Darditilla</tp:taxon-name-part></tp:taxon-name></italic> species are known from throughout South America, putative members of <italic><tp:taxon-name><tp:taxon-name-part taxon-name-part-type="genus">Darditilla</tp:taxon-name-part></tp:taxon-name></italic> are known throughout Central America as well.</p><!--PageBreak--></tp:treatment-sec><tp:treatment-sec sec-type="Remarks"><title>Remarks.</title><p><xref ref-type="bibr" rid="B5">Casal (1965)</xref> described the genus from a single male specimen and used some synapomorphies of that species and its relatives in his generic description. The newly associated males described here match the diagnostic features listed by Casal and other authors in keys (e.g. <xref ref-type="bibr" rid="B2">Brothers 2006</xref>), but in two of the species: <italic><tp:taxon-name><tp:taxon-name-part taxon-name-part-type="genus">Darditilla</tp:taxon-name-part> <tp:taxon-name-part taxon-name-part-type="species">bejaranoi</tp:taxon-name-part></tp:taxon-name></italic> and <italic><tp:taxon-name><tp:taxon-name-part taxon-name-part-type="genus">Darditilla</tp:taxon-name-part> <tp:taxon-name-part taxon-name-part-type="species">debilis</tp:taxon-name-part></tp:taxon-name></italic>, the clypeus is less strongly modified. Rather than expanding forward to cover the mandibles, the ventral clypeal margin of these species is short, yet still has the ventral margin angled anteriorly.</p><p><italic><tp:taxon-name><tp:taxon-name-part taxon-name-part-type="genus">Darditilla</tp:taxon-name-part></tp:taxon-name></italic> is apparently closely related to <italic><tp:taxon-name><tp:taxon-name-part taxon-name-part-type="genus">Pseudomethoca</tp:taxon-name-part></tp:taxon-name></italic> and could be nested within that genus. Males of some Nearctic and Central American <italic><tp:taxon-name><tp:taxon-name-part taxon-name-part-type="genus">Pseudomethoca</tp:taxon-name-part></tp:taxon-name></italic> species have thickened setae on T2–4 that resemble the bristles of <italic><tp:taxon-name><tp:taxon-name-part taxon-name-part-type="genus">Darditilla</tp:taxon-name-part></tp:taxon-name></italic> and some females currently placed in <italic><tp:taxon-name><tp:taxon-name-part taxon-name-part-type="genus">Pseudomethoca</tp:taxon-name-part></tp:taxon-name></italic> have a granulate pygidium. Further complicating this situation, Casal’s treatments of <italic><tp:taxon-name><tp:taxon-name-part taxon-name-part-type="genus">Darditilla</tp:taxon-name-part></tp:taxon-name></italic> focused on southern South America and the types of northern Neotropical <italic><tp:taxon-name><tp:taxon-name-part taxon-name-part-type="genus">Pseudomethoca</tp:taxon-name-part></tp:taxon-name></italic> species consistent with <italic><tp:taxon-name><tp:taxon-name-part taxon-name-part-type="genus">Darditilla</tp:taxon-name-part></tp:taxon-name></italic> were not available to him (<xref ref-type="bibr" rid="B5">Casal 1965</xref>, <xref ref-type="bibr" rid="B6">1968a</xref>). Without phylogenetic analysis or careful study of both sexes of these species, we cannot determine which of these northern Neotropical <italic><tp:taxon-name><tp:taxon-name-part taxon-name-part-type="genus">Pseudomethoca</tp:taxon-name-part></tp:taxon-name></italic> should be transferred to <italic><tp:taxon-name><tp:taxon-name-part taxon-name-part-type="genus">Darditilla</tp:taxon-name-part></tp:taxon-name></italic>, or whether <italic><tp:taxon-name><tp:taxon-name-part taxon-name-part-type="genus">Darditilla</tp:taxon-name-part></tp:taxon-name></italic> is even a valid genus. We, therefore, maintain <italic><tp:taxon-name><tp:taxon-name-part taxon-name-part-type="genus">Darditilla</tp:taxon-name-part></tp:taxon-name></italic> using the aforementioned diagnoses and hope that this paper will facilitate the future studies needed to clarify the validity and limits of this genus.</p></tp:treatment-sec><tp:treatment-sec><!--Section generated to contain objects referenced in tp:taxon-treatment.--><fig id="F3" position="float" orientation="portrait"><label>Figure 3.</label><caption><p><italic><tp:taxon-name><tp:taxon-name-part taxon-name-part-type="genus">Darditilla</tp:taxon-name-part> <tp:taxon-name-part taxon-name-part-type="species">bejaranoi</tp:taxon-name-part></tp:taxon-name></italic> Casal, male: <bold>A</bold> habitus, dorsal view <bold>B</bold> habitus, lateral view <bold>C</bold> head, dorsal view <bold>D</bold> head, anterior view <bold>E</bold> metasoma, dorsal view <bold>F</bold> T5, T6 and pydigium, dorsal view. Scale bars: 1 mm.</p></caption><graphic xmlns:xlink="http://www.w3.org/1999/xlink" xlink:href="zookeys-454-041-g003.jpg" position="float" orientation="portrait" xlink:type="simple" id="oo_33880.jpg"/></fig><fig id="F7" position="float" orientation="portrait"><label>Figure 7.</label><caption><p><italic><tp:taxon-name><tp:taxon-name-part taxon-name-part-type="genus">Darditilla</tp:taxon-name-part> <tp:taxon-name-part taxon-name-part-type="species">felina</tp:taxon-name-part></tp:taxon-name></italic> (Burmeister), male: <bold>A</bold> habitus, dorsal view <bold>B</bold> habitus, lateral view <bold>C</bold> head, dorsal view <bold>D</bold> head, anterior view <bold>E</bold> metasoma, dorsal view <bold>F</bold> T5, T6 and pydigium, dorsal view. Scale bars: 1 mm.</p></caption><graphic xmlns:xlink="http://www.w3.org/1999/xlink" xlink:href="zookeys-454-041-g007.jpg" position="float" orientation="portrait" xlink:type="simple" id="oo_33884.jpg"/></fig><fig id="F9" position="float" orientation="portrait"><label>Figures 9–24.</label><caption><p>Male genitalia of <italic><tp:taxon-name><tp:taxon-name-part taxon-name-part-type="genus">Darditilla</tp:taxon-name-part></tp:taxon-name></italic> species: dorsal view (left), ventral view (middle), lateral view of penis valve (above), and lateral view with penis valve removed (right). <bold>9–12</bold> <italic><tp:taxon-name><tp:taxon-name-part taxon-name-part-type="genus">Darditilla</tp:taxon-name-part> <tp:taxon-name-part taxon-name-part-type="species">amabilis</tp:taxon-name-part></tp:taxon-name></italic> <bold>13–16</bold> <italic><tp:taxon-name><tp:taxon-name-part taxon-name-part-type="genus">Darditilla</tp:taxon-name-part> <tp:taxon-name-part taxon-name-part-type="species">bejaranoi</tp:taxon-name-part></tp:taxon-name></italic> <bold>17–20</bold> <italic><tp:taxon-name><tp:taxon-name-part taxon-name-part-type="genus">Darditilla</tp:taxon-name-part> <tp:taxon-name-part taxon-name-part-type="species">debilis</tp:taxon-name-part></tp:taxon-name></italic> <bold>21–24</bold> <italic><tp:taxon-name><tp:taxon-name-part taxon-name-part-type="genus">Darditilla</tp:taxon-name-part> <tp:taxon-name-part taxon-name-part-type="species">felina</tp:taxon-name-part></tp:taxon-name></italic>. Scale bars: 0.5 mm.</p></caption><graphic xmlns:xlink="http://www.w3.org/1999/xlink" xlink:href="zookeys-454-041-g009.jpg" position="float" orientation="portrait" xlink:type="simple" id="oo_33886.jpg"/></fig><fig id="F6" position="float" orientation="portrait"><label>Figure 6.</label><caption><p><italic><tp:taxon-name><tp:taxon-name-part taxon-name-part-type="genus">Darditilla</tp:taxon-name-part> <tp:taxon-name-part taxon-name-part-type="species">debilis</tp:taxon-name-part></tp:taxon-name></italic> (Gerstaecker), female: <bold>A</bold> habitus, dorsal view <bold>B</bold> habitus, lateral view <bold>C</bold> head, anterior view <bold>D</bold> metasoma, dorsal view <bold>E</bold> T5 and pydigium, dorsal view. Scale bars: 1 mm.</p></caption><graphic xmlns:xlink="http://www.w3.org/1999/xlink" xlink:href="zookeys-454-041-g006.jpg" position="float" orientation="portrait" xlink:type="simple" id="oo_33883.jpg"/></fig><fig id="F8" position="float" orientation="portrait"><label>Figure 8.</label><caption><p><italic><tp:taxon-name><tp:taxon-name-part taxon-name-part-type="genus">Darditilla</tp:taxon-name-part> <tp:taxon-name-part taxon-name-part-type="species">felina</tp:taxon-name-part></tp:taxon-name></italic> (Burmeister), female: <bold>A</bold> habitus, dorsal view <bold>B</bold> habitus, lateral view <bold>C</bold> head, anterior view <bold>D</bold> metasoma, dorsal view <bold>E</bold> T5 and pydigium, dorsal view. Scale bars: 1 mm.</p></caption><graphic xmlns:xlink="http://www.w3.org/1999/xlink" xlink:href="zookeys-454-041-g008.jpg" position="float" orientation="portrait" xlink:type="simple" id="oo_33885.jpg"/></fig></tp:treatment-sec><ref-list><ref id="B14"><mixed-citation xmlns:xlink="http://www.w3.org/1999/xlink" xlink:type="simple"><person-group><name name-style="western"><surname>Nonveiller</surname><given-names>G</given-names></name></person-group> (<year>1990</year>) <source>Catalogue of the <tp:taxon-name><tp:taxon-name-part taxon-name-part-type="family">Mutillidae</tp:taxon-name-part></tp:taxon-name>, <tp:taxon-name><tp:taxon-name-part taxon-name-part-type="family">Myrmosidae</tp:taxon-name-part></tp:taxon-name> and <tp:taxon-name><tp:taxon-name-part taxon-name-part-type="family">Bradynobaenidae</tp:taxon-name-part></tp:taxon-name> of the Neotropical Region including Mexico (<tp:taxon-name><tp:taxon-name-part taxon-name-part-type="class">Insecta</tp:taxon-name-part></tp:taxon-name>, <tp:taxon-name><tp:taxon-name-part taxon-name-part-type="order">Hymenoptera</tp:taxon-name-part></tp:taxon-name>). Hymenopterorum Catalogus</source> (<edition>Nova Editio</edition>), <volume>18</volume>. <publisher-name>SPB Academic Publishing</publisher-name>, <publisher-loc>Den Haag</publisher-loc>, <size units="page">150 pp</size>.</mixed-citation></ref><ref id="B16"><mixed-citation xmlns:xlink="http://www.w3.org/1999/xlink" xlink:type="simple"><person-group><name name-style="western"><surname>Quintero</surname><given-names>D</given-names></name><name name-style="western"><surname>Cambra</surname><given-names>RA</given-names></name></person-group> (<year>2001</year>) <article-title>On the identity of <italic><tp:taxon-name><tp:taxon-name-part taxon-name-part-type="genus">Scaptopoda</tp:taxon-name-part></tp:taxon-name></italic> F. Lynch Arribálzaga, new taxonomic changes and new distribution records for Neotropical <tp:taxon-name><tp:taxon-name-part taxon-name-part-type="family">Mutillidae</tp:taxon-name-part></tp:taxon-name> (<tp:taxon-name><tp:taxon-name-part taxon-name-part-type="order">Hymenoptera</tp:taxon-name-part></tp:taxon-name>), with notes on their biology.</article-title><source>Transactions of the American Entomological Society</source><volume>127</volume>(<issue>3</issue>): <fpage>291</fpage>–<lpage>304</lpage>.</mixed-citation></ref><ref id="B5"><mixed-citation xmlns:xlink="http://www.w3.org/1999/xlink" xlink:type="simple"><person-group><name name-style="western"><surname>Casal</surname><given-names>OH</given-names></name></person-group> (<year>1965</year>) <article-title><italic><tp:taxon-name><tp:taxon-name-part taxon-name-part-type="genus">Darditilla</tp:taxon-name-part></tp:taxon-name></italic> nuevo género neotropical de <tp:taxon-name><tp:taxon-name-part taxon-name-part-type="subfamily">Sphaerothalminae</tp:taxon-name-part></tp:taxon-name> [sic!] (Hym. <tp:taxon-name><tp:taxon-name-part taxon-name-part-type="family">Mutillidae</tp:taxon-name-part></tp:taxon-name>).</article-title><source>Eos, Revista Española de Entomología, Madrid</source><volume>41</volume>: <fpage>9</fpage>–<lpage>18</lpage>.</mixed-citation></ref><ref id="B2"><mixed-citation xmlns:xlink="http://www.w3.org/1999/xlink" xlink:type="simple"><person-group><name name-style="western"><surname>Brothers</surname><given-names>DJ</given-names></name></person-group> (<year>2006</year>) <article-title>Família <tp:taxon-name><tp:taxon-name-part taxon-name-part-type="family">Mutillidae</tp:taxon-name-part></tp:taxon-name>.</article-title> In: <person-group><name name-style="western"><surname>Fernandez</surname><given-names>F</given-names></name><name name-style="western"><surname>Sharkey</surname><given-names>MJ</given-names></name></person-group> (<role>Eds</role>) <source>Introducción a los <tp:taxon-name><tp:taxon-name-part taxon-name-part-type="order">Hymenoptera</tp:taxon-name-part></tp:taxon-name> de la Región Neotropical</source>. <publisher-name>Sociedad Colombiana de Entomologia &amp; Universidad Nacional de Colombia</publisher-name>, <publisher-loc>Bogotá DC</publisher-loc>, <fpage>577</fpage>–<lpage>594</lpage>.</mixed-citation></ref><ref id="B6"><mixed-citation xmlns:xlink="http://www.w3.org/1999/xlink" xlink:type="simple"><person-group><name name-style="western"><surname>Casal</surname><given-names>OH</given-names></name></person-group> (<year>1968a</year>) <article-title>Aportaciones para el conocimiento de las <tp:taxon-name><tp:taxon-name-part taxon-name-part-type="family">Mutillidae</tp:taxon-name-part></tp:taxon-name> de la Republica Argentina. I. – Las hembras del genero <italic><tp:taxon-name><tp:taxon-name-part taxon-name-part-type="genus">Darditilla</tp:taxon-name-part></tp:taxon-name></italic> (<tp:taxon-name><tp:taxon-name-part taxon-name-part-type="order">Hymenoptera</tp:taxon-name-part></tp:taxon-name>).</article-title><source>Revista de la Sociedad Entomológica Argentina</source><volume>30</volume>(<issue>1/4</issue>): <fpage>83</fpage>–<lpage>96</lpage>.</mixed-citation></ref></ref-list></tp:taxon-treatment>
