# Supplementary material for: The first sexual associations in the genus Darditilla Casal, 1965 (Hymenoptera, Mutillidae)
Source: Zookeys. 2014 Nov 13;(454):41–68. doi: 10.3897/zookeys.454.8558 (PMC4258739; doi:10.3897/zookeys.454.8558)
Supplement: XML Treatment for Darditilla amabilis [file zookeys.454.8558-treatment2.xml]

<!DOCTYPE tp:taxon-treatment
  PUBLIC "-//TaxonX//DTD Taxonomic Treatment Publishing DTD v0 20100105//EN" "tax-treatment-NSO.dtd">
<tp:taxon-treatment xmlns:tp="http://www.plazi.org/taxpub"><tp:treatment-meta><kwd-group><label>Taxon classification</label><kwd><named-content content-type="kingdom">Animalia</named-content></kwd><kwd><named-content content-type="order">Hymenoptera</named-content></kwd><kwd><named-content content-type="family">Mutillidae</named-content></kwd></kwd-group><mixed-citation publication-type="journal"><person-group><name><surname>Luz</surname><given-names>David R.</given-names></name><name><surname>Williams</surname><given-names>Kevin A.</given-names></name></person-group><article-title>The first sexual associations in the genus <italic><tp:taxon-name><tp:taxon-name-part taxon-name-part-type="genus">Darditilla</tp:taxon-name-part></tp:taxon-name></italic> Casal, 1965 (<tp:taxon-name><tp:taxon-name-part taxon-name-part-type="order">Hymenoptera</tp:taxon-name-part></tp:taxon-name>, <tp:taxon-name><tp:taxon-name-part taxon-name-part-type="family">Mutillidae</tp:taxon-name-part></tp:taxon-name>)</article-title><source>Zookeys</source><day>13</day><month>11</month><year>2014</year><volume>2014</volume><issue>454</issue><fpage>41</fpage><lpage>68</lpage><pub-id pub-id-type="doi">10.3897/zookeys.454.8558</pub-id></mixed-citation></tp:treatment-meta><tp:nomenclature><tp:taxon-name>
                        <tp:taxon-name-part taxon-name-part-type="genus">Darditilla</tp:taxon-name-part>
                        <tp:taxon-name-part taxon-name-part-type="species">amabilis</tp:taxon-name-part>
                    </tp:taxon-name><tp:taxon-authority>(Gerstaecker, 1874)</tp:taxon-authority><xref ref-type="fig" rid="F1">Figs 1</xref><xref ref-type="fig" rid="F2">–2</xref><xref ref-type="fig" rid="F9">, 9</xref><xref ref-type="fig" rid="F9">–12</xref><tp:nomenclature-citation-list><tp:nomenclature-citation><tp:taxon-name><tp:taxon-name-part taxon-name-part-type="genus">Mutilla</tp:taxon-name-part> <tp:taxon-name-part taxon-name-part-type="species">amabilis</tp:taxon-name-part></tp:taxon-name><comment> Gerstaecker, 1874. Arch. Naturgesch. 40: 63. Lectotype female, Brasilien, Alegrette, Sello S. (ZMB, examined), presently designated.</comment></tp:nomenclature-citation><tp:nomenclature-citation><tp:taxon-name><tp:taxon-name-part taxon-name-part-type="genus">Mutilla</tp:taxon-name-part> <tp:taxon-name-part taxon-name-part-type="species">braconina</tp:taxon-name-part></tp:taxon-name><comment> Burmeister, 1875. Bol. Acad. Nac. Sci. Cordoba 1: 488. Holotype female, (? MACN, not examined).</comment></tp:nomenclature-citation><tp:nomenclature-citation><tp:taxon-name><tp:taxon-name-part taxon-name-part-type="genus">Darditilla</tp:taxon-name-part> <tp:taxon-name-part taxon-name-part-type="species">botija</tp:taxon-name-part></tp:taxon-name><comment> Casal, 1965. Eos, Madrid 41: 14. Holotype male, República Argentina, Entre Ríos, Colón, II-1961, M. A. Zelich (AMNH, examined). <bold>syn. n.</bold></comment></tp:nomenclature-citation></tp:nomenclature-citation-list></tp:nomenclature><tp:treatment-sec sec-type="Diagnosis"><title>Diagnosis.</title><p><bold>Male.</bold> Males of <italic><tp:taxon-name><tp:taxon-name-part taxon-name-part-type="genus">Darditilla</tp:taxon-name-part> <tp:taxon-name-part taxon-name-part-type="species">amabilis</tp:taxon-name-part></tp:taxon-name></italic> have a unique clypeus (Fig. <xref ref-type="fig" rid="F1">1D</xref>), which is widely transverse, almost covering the mandibles, with the ventral margin raised broadly and medially coming to an obtuse point with a subapical brush of golden setae, and have the penis valve unidentate apically (Fig. <xref ref-type="fig" rid="F9">11</xref>).</p><p><bold>Female.</bold> The female of <italic><tp:taxon-name><tp:taxon-name-part taxon-name-part-type="genus">Darditilla</tp:taxon-name-part> <tp:taxon-name-part taxon-name-part-type="species">amabilis</tp:taxon-name-part></tp:taxon-name></italic> can be recognized by having T1, T2, S1 and S6 entirely orange (Fig. <xref ref-type="fig" rid="F2">2A</xref>), having an arcuate transverse band of recumbent pale golden setae on the vertex, and having a pair of longitudinal pale golden stripes in the mesosomal dorsum, which extend to the anterior margin of mesonotum (Fig. <xref ref-type="fig" rid="F2">2A</xref>).</p><fig id="F2" position="float" orientation="portrait"><label>Figure 2.</label><caption><p><italic><tp:taxon-name><tp:taxon-name-part taxon-name-part-type="genus">Darditilla</tp:taxon-name-part> <tp:taxon-name-part taxon-name-part-type="species">amabilis</tp:taxon-name-part></tp:taxon-name></italic> (Gerstaecker), female: <bold>A</bold> habitus, dorsal view <bold>B</bold> habitus, lateral view <bold>C</bold> head, anterior view <bold>D</bold> metasoma, dorsal view <bold>E</bold> T4, T5 and pydigium, dorsal view. Scale bars: 1 mm.</p></caption><graphic xmlns:xlink="http://www.w3.org/1999/xlink" xlink:href="zookeys-454-041-g002.jpg" position="float" orientation="portrait" xlink:type="simple" id="oo_33879.jpg"/></fig></tp:treatment-sec><tp:treatment-sec sec-type="Description"><title>Description.</title><p><bold>Male.</bold> Body length 8.5 mm. The male was adequately described (as <italic><tp:taxon-name><tp:taxon-name-part taxon-name-part-type="genus">Darditilla</tp:taxon-name-part> <tp:taxon-name-part taxon-name-part-type="species">botija</tp:taxon-name-part></tp:taxon-name></italic>) by <xref ref-type="bibr" rid="B5">Casal (1965)</xref>.</p><p><bold>Extended female diagnosis.</bold> Body length 7.6 mm. <italic>Coloration.</italic> Body and appendages reddish-black, except T1, T2, S1 and S6 entirely orange. Tibial spurs whitish. Vertex with dense, arcuate transverse band of recumbent pale golden setae, front and remainder of vertex with recumbent black setae; genal setae silver. Mesosomal dorsum covered with recumbent black setae, except laterally, with a pair of longitudinal pale golden stripes, extending to anterior margin of mesonotum. Posterior fringes of T1 and T2 black; T2 setae black anteriorly and posteriorly, pale golden mixed with black laterally, and reddish orange on orange integumental spots; T3–T6 clothed with black setae laterally and pale golden setae medially. <italic>Head</italic>. Transverse, posterior margin flat, occipital carina weak, but distinct. Head width 1.2 × pronotal width. Eye slightly ovate transversely, ommatidia distinct. Front, vertex and gena densely punctate. Genal carina well-defined, terminating in slightly sharp angle posterior to hypostomal carina. Clypeus with transverse glabrous concavity, margined by dorsal and ventral carinae, between widely separated lateral teeth. Mandible slender, tapering, bidentate apically (subapical tooth minute, distant from apex and usually obliterated through wear), unarmed ventrally. Antennal scrobe with complete dorsal carina. Antennal tubercle punctate basally, with weak scratches on anterior face, glabrous dorsally. Scape simple, moderately punctate. Flagellomere 1 1,7 × pedicel length; flagellomere 2 1.3 × pedicel length. <italic>Mesosoma</italic>. Mesosomal length 1.4 × width. Mesosomal dorsum coarsely reticulate, propodeal reticulae broader and shallower. Lateral pronotal carina extending to epaulet, humeral angle with moderately sharp obtuse angle. Mesopleuron densely punctate and setose, posterior margin defined by vertical carina. Metapleuron and lateral face of propodeum smooth and shining dorsally with isolated fine setae, micropunctate and densely setose ventrally. In dorsal view, mesosoma broadened to anterior third, strongly narrowed at propodeal spiracle, propodeum abruptly broadened. Scutellar scale lacking. Propodeum convex, dorsal and lateral faces not obviously differentiated. <italic>Legs</italic>. Foreleg with a few long strong articulated spines on posterior/lateral margins of tarsomeres. Mid- and hind tibiae each with one rows of prominent spines, 5 spines in each row; apical spurs finely serrated laterally. Hind tibia with distinct secretory pore on inner/posterior surface near base of inner spur. <italic>Metasoma</italic>. T1gradually broadened from base, not constricted apically, sessile with T2, 0.6 × as wide as T2; anterior face moderately punctate and setose. T2 densely punctate, punctures slightly smaller and sparser on orange spots; felt line broad, 0.5 × as long as T2 laterally. T3–5 densely punctate. Pygidium broad and slightly convex, lateral margins defined by distinct weakly bowed carina, posterior margin rounded and defined by indistinct carina, finely granulate. S1 punctate, with weak darkened median longitudinal carina. S2 moderately punctate. S3–5 densely punctate. S6 moderately punctate.</p></tp:treatment-sec><tp:treatment-sec sec-type="Material examined"><title>Material examined.</title><p><bold>Type material.</bold> Holotype: <italic><tp:taxon-name><tp:taxon-name-part taxon-name-part-type="genus">Darditilla</tp:taxon-name-part> <tp:taxon-name-part taxon-name-part-type="species">botija</tp:taxon-name-part></tp:taxon-name></italic>, ‘República Argentina\Entre Ríos\Colón\II-1961\M.A. Zelich’ (handwritten label) ‘HOLOTYPUS’ (red label) ‘<tp:taxon-name><tp:taxon-name-part taxon-name-part-type="genus">Darditilla</tp:taxon-name-part></tp:taxon-name> [male symbol]\<tp:taxon-name><tp:taxon-name-part taxon-name-part-type="species">botija</tp:taxon-name-part></tp:taxon-name>\ <xref ref-type="bibr" rid="B5">Casal 1965</xref> ’ (red label) [1 male: AMNH]; Lectotype: <italic><tp:taxon-name><tp:taxon-name-part taxon-name-part-type="genus">Mutilla</tp:taxon-name-part> <tp:taxon-name-part taxon-name-part-type="species">amabilis</tp:taxon-name-part></tp:taxon-name></italic>, ‘Brasilien\Alegrette\Sello S.’ (handwritten label) ‘6611’ ‘Type’ (red label) [1 female: ZMB]. <bold>Other material.</bold> 2 males and 2 females as follows: ARGENTINA: Buenos Aires: Bolivar, I-60 (R.J. Llano) [1 female: DZUP]; BRAZIL: Rio Grande do Sul: Pelotas, 16m, <named-content xmlns:xlink="http://www.w3.org/1999/xlink" content-type="dwc:verbatimCoordinates" xlink:type="simple">31°44'39"S, 52°13'22"W</named-content>, 26.III.2004 (R.F. Krüger) [1 female: AMNH]; same locality, 16.IV.2004 (R.F. Krüger) [1 male: UFES]; Rio Grande, Taim, Mata do Nicola <named-content xmlns:xlink="http://www.w3.org/1999/xlink" content-type="dwc:verbatimCoordinates" xlink:type="simple">32.5557°S, 52.5006W</named-content>, 10–18.XII.2011, Arm. Malaise (Krüger &amp; Kirst) [1 male: DZUP].</p></tp:treatment-sec><tp:treatment-sec sec-type="Distribution"><title>Distribution.</title><p>This species is widespread in Argentina and also occurs in Rio Grande do Sul, and Uruguay (<xref ref-type="bibr" rid="B14">Nonveiller 1990</xref>).</p></tp:treatment-sec><tp:treatment-sec sec-type="Host"><title>Host.</title><p>Unknown.</p></tp:treatment-sec><tp:treatment-sec sec-type="Remarks"><title>Remarks.</title><p><xref ref-type="bibr" rid="B11">Gerstaecker (1874)</xref> described <italic><tp:taxon-name><tp:taxon-name-part taxon-name-part-type="genus">Mutilla</tp:taxon-name-part> <tp:taxon-name-part taxon-name-part-type="species">amabilis</tp:taxon-name-part></tp:taxon-name></italic> based on two female specimens, one from Alegrete, Rio Grande do Sul State, Brazil and another from Paraná, Entre Ríos Province, Argentina. The specimen from Alegrete, deposited in the ZMB and bearing the labels cited above, was examined and is herein designated as a lectotype.</p><!--PageBreak--><p><xref ref-type="bibr" rid="B5">Casal (1965)</xref> hypothesized that <italic><tp:taxon-name><tp:taxon-name-part taxon-name-part-type="genus">Darditilla</tp:taxon-name-part> <tp:taxon-name-part taxon-name-part-type="species">botija</tp:taxon-name-part></tp:taxon-name></italic> was the male of <italic><tp:taxon-name><tp:taxon-name-part taxon-name-part-type="genus">Darditilla</tp:taxon-name-part> <tp:taxon-name-part taxon-name-part-type="species">amabilis</tp:taxon-name-part></tp:taxon-name></italic> based on geographical distribution in northern Argentina. Yet another overlapping distribution was found in Pelotas, Rio Grande do Sul State, Brazil. Only two other <italic><tp:taxon-name><tp:taxon-name-part taxon-name-part-type="genus">Darditilla</tp:taxon-name-part></tp:taxon-name></italic> females are known from Rio Grande do Sul: <italic><tp:taxon-name><tp:taxon-name-part taxon-name-part-type="genus">Darditilla</tp:taxon-name-part> <tp:taxon-name-part taxon-name-part-type="species">debilis</tp:taxon-name-part></tp:taxon-name></italic> and <italic><tp:taxon-name><tp:taxon-name-part taxon-name-part-type="genus">Darditilla</tp:taxon-name-part> <tp:taxon-name-part taxon-name-part-type="species">infantilis</tp:taxon-name-part></tp:taxon-name></italic> (Burmeister, 1875). The male of <italic><tp:taxon-name><tp:taxon-name-part taxon-name-part-type="genus">Darditilla</tp:taxon-name-part> <tp:taxon-name-part taxon-name-part-type="species">debilis</tp:taxon-name-part></tp:taxon-name></italic> is described below; <italic><tp:taxon-name><tp:taxon-name-part taxon-name-part-type="genus">Darditilla</tp:taxon-name-part> <tp:taxon-name-part taxon-name-part-type="species">infantilis</tp:taxon-name-part></tp:taxon-name></italic> is structurally similar to <italic><tp:taxon-name><tp:taxon-name-part taxon-name-part-type="genus">Darditilla</tp:taxon-name-part> <tp:taxon-name-part taxon-name-part-type="species">bejaranoi</tp:taxon-name-part></tp:taxon-name></italic> and has a consistently small body size, precluding it from association with <italic><tp:taxon-name><tp:taxon-name-part taxon-name-part-type="genus">Darditilla</tp:taxon-name-part> <tp:taxon-name-part taxon-name-part-type="species">botija</tp:taxon-name-part></tp:taxon-name></italic>. The newly described male of <italic><tp:taxon-name><tp:taxon-name-part taxon-name-part-type="genus">Darditilla</tp:taxon-name-part> <tp:taxon-name-part taxon-name-part-type="species">felina</tp:taxon-name-part></tp:taxon-name></italic> has similar genitalia and clypeal modifications to <italic><tp:taxon-name><tp:taxon-name-part taxon-name-part-type="genus">Darditilla</tp:taxon-name-part> <tp:taxon-name-part taxon-name-part-type="species">botija</tp:taxon-name-part></tp:taxon-name></italic>. Likewise, females of <italic><tp:taxon-name><tp:taxon-name-part taxon-name-part-type="genus">Darditilla</tp:taxon-name-part> <tp:taxon-name-part taxon-name-part-type="species">felina</tp:taxon-name-part></tp:taxon-name></italic> are similar to those of <italic><tp:taxon-name><tp:taxon-name-part taxon-name-part-type="genus">Darditilla</tp:taxon-name-part> <tp:taxon-name-part taxon-name-part-type="species">amabilis</tp:taxon-name-part></tp:taxon-name></italic> in the integumental markings of T2 and the genal carina. Distribution, similar body size, and morphological similarities to both sexes of <italic><tp:taxon-name><tp:taxon-name-part taxon-name-part-type="genus">Darditilla</tp:taxon-name-part> <tp:taxon-name-part taxon-name-part-type="species">felina</tp:taxon-name-part></tp:taxon-name></italic> support the synonymy of <italic><tp:taxon-name><tp:taxon-name-part taxon-name-part-type="genus">Darditilla</tp:taxon-name-part> <tp:taxon-name-part taxon-name-part-type="species">botija</tp:taxon-name-part></tp:taxon-name></italic> under <italic><tp:taxon-name><tp:taxon-name-part taxon-name-part-type="genus">Darditilla</tp:taxon-name-part> <tp:taxon-name-part taxon-name-part-type="species">amabilis</tp:taxon-name-part></tp:taxon-name></italic>.</p><p><xref ref-type="bibr" rid="B4">Burmeister (1875)</xref> had briefly described the supposed male of <italic><tp:taxon-name><tp:taxon-name-part taxon-name-part-type="genus">Mutilla</tp:taxon-name-part> <tp:taxon-name-part taxon-name-part-type="species">amabilis</tp:taxon-name-part></tp:taxon-name></italic> from Paraná, Entre Ríos, Argentina. Later, <xref ref-type="bibr" rid="B1">André (1908)</xref> studied and redescribed the male that <xref ref-type="bibr" rid="B4">Burmeister (1875)</xref> originally associated with <italic><tp:taxon-name><tp:taxon-name-part taxon-name-part-type="genus">Mutilla</tp:taxon-name-part> <tp:taxon-name-part taxon-name-part-type="species">amabilis</tp:taxon-name-part></tp:taxon-name></italic>; he pointed out that its identity and sexual association were doubtful. This male is clearly not conspecific with the male of <italic><tp:taxon-name><tp:taxon-name-part taxon-name-part-type="genus">Darditilla</tp:taxon-name-part> <tp:taxon-name-part taxon-name-part-type="species">amabilis</tp:taxon-name-part></tp:taxon-name></italic> described above, most notably differing in its reddish basal metasomal segments. The description of this putative <italic><tp:taxon-name><tp:taxon-name-part taxon-name-part-type="genus">Darditilla</tp:taxon-name-part> <tp:taxon-name-part taxon-name-part-type="species">amabilis</tp:taxon-name-part></tp:taxon-name></italic> male is, however, consistent with some Argentinean <italic><tp:taxon-name><tp:taxon-name-part taxon-name-part-type="genus">Pseudomethoca</tp:taxon-name-part></tp:taxon-name></italic> males.</p></tp:treatment-sec><tp:treatment-sec><!--Section generated to contain objects referenced in tp:taxon-treatment.--><fig id="F1" position="float" orientation="portrait"><label>Figure 1.</label><caption><p><italic><tp:taxon-name><tp:taxon-name-part taxon-name-part-type="genus">Darditilla</tp:taxon-name-part> <tp:taxon-name-part taxon-name-part-type="species">amabilis</tp:taxon-name-part></tp:taxon-name></italic> (Gerstaecker), male: <bold>A</bold> habitus, dorsal view <bold>B</bold> habitus, lateral view <bold>C</bold> head, dorsal view <bold>D</bold> head, anterior view <bold>E</bold> metasoma, dorsal view <bold>F</bold> T5, T6 and pydigium, dorsal view. Scale bars: 1 mm.</p></caption><graphic xmlns:xlink="http://www.w3.org/1999/xlink" xlink:href="zookeys-454-041-g001.jpg" position="float" orientation="portrait" xlink:type="simple" id="oo_33878.jpg"/></fig><fig id="F9" position="float" orientation="portrait"><label>Figures 9–24.</label><caption><p>Male genitalia of <italic><tp:taxon-name><tp:taxon-name-part taxon-name-part-type="genus">Darditilla</tp:taxon-name-part></tp:taxon-name></italic> species: dorsal view (left), ventral view (middle), lateral view of penis valve (above), and lateral view with penis valve removed (right). <bold>9–12</bold> <italic><tp:taxon-name><tp:taxon-name-part taxon-name-part-type="genus">Darditilla</tp:taxon-name-part> <tp:taxon-name-part taxon-name-part-type="species">amabilis</tp:taxon-name-part></tp:taxon-name></italic> <bold>13–16</bold> <italic><tp:taxon-name><tp:taxon-name-part taxon-name-part-type="genus">Darditilla</tp:taxon-name-part> <tp:taxon-name-part taxon-name-part-type="species">bejaranoi</tp:taxon-name-part></tp:taxon-name></italic> <bold>17–20</bold> <italic><tp:taxon-name><tp:taxon-name-part taxon-name-part-type="genus">Darditilla</tp:taxon-name-part> <tp:taxon-name-part taxon-name-part-type="species">debilis</tp:taxon-name-part></tp:taxon-name></italic> <bold>21–24</bold> <italic><tp:taxon-name><tp:taxon-name-part taxon-name-part-type="genus">Darditilla</tp:taxon-name-part> <tp:taxon-name-part taxon-name-part-type="species">felina</tp:taxon-name-part></tp:taxon-name></italic>. Scale bars: 0.5 mm.</p></caption><graphic xmlns:xlink="http://www.w3.org/1999/xlink" xlink:href="zookeys-454-041-g009.jpg" position="float" orientation="portrait" xlink:type="simple" id="oo_33886.jpg"/></fig></tp:treatment-sec><ref-list><ref id="B5"><mixed-citation xmlns:xlink="http://www.w3.org/1999/xlink" xlink:type="simple"><person-group><name name-style="western"><surname>Casal</surname><given-names>OH</given-names></name></person-group> (<year>1965</year>) <article-title><italic><tp:taxon-name><tp:taxon-name-part taxon-name-part-type="genus">Darditilla</tp:taxon-name-part></tp:taxon-name></italic> nuevo género neotropical de <tp:taxon-name><tp:taxon-name-part taxon-name-part-type="subfamily">Sphaerothalminae</tp:taxon-name-part></tp:taxon-name> [sic!] (Hym. <tp:taxon-name><tp:taxon-name-part taxon-name-part-type="family">Mutillidae</tp:taxon-name-part></tp:taxon-name>).</article-title><source>Eos, Revista Española de Entomología, Madrid</source><volume>41</volume>: <fpage>9</fpage>–<lpage>18</lpage>.</mixed-citation></ref><ref id="B14"><mixed-citation xmlns:xlink="http://www.w3.org/1999/xlink" xlink:type="simple"><person-group><name name-style="western"><surname>Nonveiller</surname><given-names>G</given-names></name></person-group> (<year>1990</year>) <source>Catalogue of the <tp:taxon-name><tp:taxon-name-part taxon-name-part-type="family">Mutillidae</tp:taxon-name-part></tp:taxon-name>, <tp:taxon-name><tp:taxon-name-part taxon-name-part-type="family">Myrmosidae</tp:taxon-name-part></tp:taxon-name> and <tp:taxon-name><tp:taxon-name-part taxon-name-part-type="family">Bradynobaenidae</tp:taxon-name-part></tp:taxon-name> of the Neotropical Region including Mexico (<tp:taxon-name><tp:taxon-name-part taxon-name-part-type="class">Insecta</tp:taxon-name-part></tp:taxon-name>, <tp:taxon-name><tp:taxon-name-part taxon-name-part-type="order">Hymenoptera</tp:taxon-name-part></tp:taxon-name>). Hymenopterorum Catalogus</source> (<edition>Nova Editio</edition>), <volume>18</volume>. <publisher-name>SPB Academic Publishing</publisher-name>, <publisher-loc>Den Haag</publisher-loc>, <size units="page">150 pp</size>.</mixed-citation></ref><ref id="B11"><mixed-citation xmlns:xlink="http://www.w3.org/1999/xlink" xlink:type="simple"><person-group><name name-style="western"><surname>Gerstaecker</surname><given-names>A</given-names></name></person-group> (<year>1874</year>) <article-title>Mutillarum Americae meridionalis indigenarum synopsis systematica et synonymica.</article-title><source>Archiv für Naturgeschichte</source><volume>40</volume>: <page-range>41–77</page-range>, <page-range>299–328</page-range>.</mixed-citation></ref><ref id="B4"><mixed-citation xmlns:xlink="http://www.w3.org/1999/xlink" xlink:type="simple"><person-group><name name-style="western"><surname>Burmeister</surname><given-names>HCC</given-names></name></person-group> (<year>1875</year> [“1874”]) <article-title>Mutillae Argentinae.</article-title><source>Boletín de la Academia Nacional de Ciencias Exactas existente en la Universidad de Córdova</source><volume>1</volume>: <fpage>461</fpage>–<lpage>502</lpage>.</mixed-citation></ref><ref id="B1"><mixed-citation xmlns:xlink="http://www.w3.org/1999/xlink" xlink:type="simple"><person-group><name name-style="western"><surname>André</surname><given-names>E</given-names></name></person-group> (<year>1908</year>) <article-title>Étude sur les Mutillides du Musée National d’Histoire naturelle de Buénos Aires.</article-title><source>Anales del Museo Nacional de Buenos Aires</source> (<series>Ser. 3a</series>) <volume>10</volume>: <fpage>169</fpage>–<lpage>214</lpage>.</mixed-citation></ref></ref-list></tp:taxon-treatment>
